# Supplementary material for: Overproduction of Phospholipids by the Kennedy Pathway Leads to Hypervirulence in Candida albicans
Source: Front Microbiol. 2019 Feb 7;10:86. doi: 10.3389/fmicb.2019.00086 (PMC6374345; doi:10.3389/fmicb.2019.00086)
Supplement: Supplementary file 1 [file Table_1.XLSX]

## Sheet: Sheet1
	Supplementary Table S1: Primers used in this study
	Primer	Description/Function	Sequence
	JCO95	PMAL2 reverse primer to confirm presence/absense of SAT1 flipper vectors	5'-GATTATTAGTTAAACCACTGC-3'
	JCO96	URA3 terminator forward primer to confirm presence/absense of SAT1 flipper vectors	5'-TGAAGGGGGAGATTTTCACT-3'
	JCO165	EcoRI linked forward primer to amplify the SAT1 marker for conditional PEM1 knockout	5-AAAGAATTCCGTCAAAACTAGAGAATAATAAAG-3’
	JCO166	EcoRI linked reverse primer to amplify 5' NCR of PMET3 for conditional PEM1 knockout	5’-AAAGAATTCGTTTTCTGGGGAGGGTATTT-3’
	JCO192	KpnI linked forward primer to amplify 5’ NCR of PEM2	5’-AAAGGTACCCAGTTTCCATACCAGTCTCA-3’
	JCO193	ApaI linked reverse primer to amplify 5’ NCR of PEM2	5’-AAAGGGCCCGACAGGAGTAATGAATGTAT-3’
	JCO194	SacII linked forward primer to amplify 3’ NCR of PEM2	5’-AAACCGCGGTCTTGTGGTATTGATTCGGGG-3’
	JCO195	SacI linked reverse primer to amplify 3’ NCR of PEM2	5’-AAAGAGCTCACCCGTTTTTTTTTTCATTGC-3’
	JCO196	PEM2 3’ NCR reverse primer to confirm PEM2 knockout	5'-TTGTCCACTTCTTCATCAGCA-3'
	JCO197	KpnI linked forward primer to amplify 5’ NCR of PEM1	5’-AAAGGTACCTTTCATTGATCTTTATTGAAA-3’
	JCO198	ApaI linked reverse primer to amplify 5’ NCR of PEM1	5’-AAAGGGCCCTGTTCAAAAAAAAAAAAAA-3’
	JCO199	SacII linked forward primer to amplify 3’ NCR of PEM1	5’-AAACCGCGGGGAGTTTTGTATTAATTTT-3’
	JCO200	SacI linked reverse primer to amplify 3’ NCR of PEM1	5’-AAAGAGCTCATTGAACATAAATTGAGTT-3’
	JCO201	PEM1 3’ NCR reverse primer to confirm PEM1 knockout	5'-ATTTGGTCCACGTCCAATCA-3'
	JCO203	PEM2 ORF reverse primer to confirm PEM2 knockout	5'-GGTTCTTCAAACAATAATGCG-3'
	JCO215	SacII linked forward primer to amplify PEM1 ORF for conditional knockout	5'-AAACCGCGGATGACTTTCACAATCAATAAT-3'
	JCO216	SacI linked reverse primer to amplify PEM1 ORF for conditional knockout	5'-AAAGAGCTCTTATACATCTTTTTTATCAGT-3'
	JCO217	Forward primer to amplify 5' NCR of PEM1 to confirm conditional knockout	5'-TCCCCCTTTTTCCTCTAAAAG-3'
	JCO220	Reverse primer to amplify SAT1 ORF to confirm conditional knockout	5'-CTTTATTATTCTCTAGTTTTGACG-3'
	BTO24	PEM1 5' NCR forward primer to confirm PEM1 knockout	5'-CACGAGTACCCTTTGATTG-3'
	BTO25	PEM1 5' NCR forward primer to confirm PEM1 knockout	5'-GATAGACAATCATTCTTATACAGT-3'
	BTO26	PEM1 3' NCR reverse primer to confirm PEM1 knockout	5'-GTAGTGGACAAGTTAGACTTACA-3'
	BTO27	PEM1 ORF reverse primer to confirm PEM1 knockout	5'-GTATTGAATTCCACTGGCATGGA-3'
	BTO30	BamHI linked forward primer to amplify 5' NCR of ENO1	5’-AAAAGGATCCAGGTCTGTCATATTTCTATC-3’
	BTO31	NotI linked reverese primer to amplify 5' NCR of ENO1	5’-AAAAGCGGCCGCGTTGTAATATTCCTGAATTATC-3’
	BTO33	PENO1 colony PCR forward to confirm overexpression inserts	5'-GACTAACGATTTCTATAAGG-3'
	BTO35	NotI linked forward primer to amplify EPT1 ORF	5’-AAAAGCGGCCGCATGGGACTTTTCATTCCAAC-3’
	BTO36	SacI linked reverse primer to amplify EPT1 ORF	5’-AAAAGAGCTCCAAGATGTTTTAGCTCCTG-3’
	BTO37	NotI linked forward primer to amplify PCT1 ORF	5’-AAAAGCGGCCGCAATATGGCTAGACTTACTAG-3’
	BTO38	SacI linked reverse primer to amplify PCT1 ORF	5’-AAAAGAGCTCCAATTAAATCCTGTGACATTG-3’
	BTO42	PCT1 ORF reverse primer to confirm PCT1 overexpression	5'-CTCTTTCTAGTAAGTCTAGC-3'
	BTO43	EPT1 ORF reverse primer to confirm EPT1 overexpression	5'-GTTAGTTGGAATGAAAAGTC-3'
	BTO44	KpnI linked forward primer to amplify 5' NCR of EPT1	5-AAAAGGTACCCTTTTGTTAGGAGCTGTAG-3’
	BTO45	XhoI linked reverse primer to amplify 5' NCR of EPT1	5’-AAAACTCGAGGTGTTCTTGGTGTTGATTC-3’
	BTO46	NotI linked forward primer to amplify 3' NCR of EPT1	5’-AAAAGCGGCCGCGATACGTTTTGTTTGGTTAC-3’
	BTO47	SacI linked reverse primer to amplify 3' NCR of EPT1	5’-AAAAGAGCTCCACCAGAACAAAGAGAATC-3’
	BTO52	ApaI linked forward primer to amplify PEM1 ORF for reintegration	5’-AAAAGGGCCCCTGTTGAATACAATCTCTTG-3’
	BTO53	XhoI linked reverse primer to amplify PEM1 ORF for reintegration	5’-AAAACTCGAGCTGACTGAAGATGGAATTG-3’
	BTO54	NotI linked forward primer to amplify 3' NCR of PEM1 for reintegration	5’-AAAAGCGGCCGCGTAAGTCTAACTTGTCCAC-3’
	BTO55	SacI linked reverse primer to amplify 3’ NCR of PEM1 for reintegration	5’-AAAAGAGCTCCAATGAGTGATAGAAGACG-3’
	BTO56	EPT1 5' NCR forward primer to confirm EPT1 knockout	5'-GTGATGATGATGGTTCTTTC-3'
	BTO57	EPT1 ORF reverse primer to confirm EPT1 knockout	5'-GAGTTTCATTTAAATAAGGATC-3'
	BTO58	EPT1 3' NCR reverse primer to confirm EPT1 knockout	5'-CACATTATCGATGAAGCTAG-3'
	BTO59	EPT1 ORF forward primer to confirm EPT1 knockout	5'-GCTTATCGAGGATTATATCC-3'
	BTO67	ApaI linked reverse primer to amplify PEM2 ORF for reintegration	5’-AAAAGGGCCCCCCCGAATCAATACCACAAGA-3’
	BTO87	PEM2 ORF reverse primer to confirm PEM2 reintegration	5'-CTTGAGCAATTGATGACATG-3'
	BTO88	PEM2 5' NCR forward primer to confirm PEM2 reintegration	5'-GCAATGACATTTGATAGCTG-3'
	BTO89	NotI linked forward primer to amplify ECT1 ORF	5’-AAAAGCGGCCGCATGTACGAAAGGCCAGAAG-3’
	BTO90	SacI linked reverse primer to amplify ECT1 ORF	5’-AAAAGAGCTCCTAGAACTAACAAATGGACTG-3’
	BTO91	NotI linked forward primer to amplify PSD2 ORF	5’-AAAAGCGGCCGCATGAGATCTTCTGGCTATTTAA-3’
	BTO92	SacI linked reverse primer to amplify PSD2 ORF	5’-AAAAGAGCTCCATAATCCATATTCACGAATG-3’
	BTO95	ECT1 ORF reverse primer to confirm ECT1 overexpression	5'-CTTCTGGCCTTTCGTACAT-3'
	BTO96	PSD2 ORF reverse primer to confirm PSD2 overexpression	5'-TTAAATAGCCAGAAGATCTC-3'
	TRO1044	KpnI linked forward primer to amplify EPT1 for reintegration	5’-AAAAGGTACCCCCCCCTCTGAACAAAAATTG-3’
	TRO1045	XhoI linked reverse primer to amplify EPT1 for reintegration	5’-AAAACTCGAGCCAAAAGCAAAGTAAAAGCAA-3’
	TRO1046	SacII linked forward primer to amplify 3' NCR of EPT1 for reintegration	5’-AAAACCGCGGTGGATTGGATTGGATTGGATC-3’
	TRO1047	SacI linked reverse primer to amplify 3' NCR of EPT1 for reintegration	5’-AAAAGAGCTCTCAACTTTTCCTCCAACTACAAA-3’
	BTO105	EPT1 3' NCR reverse primer to confirm EPT1 reintegration	5'-GATCAAGAAATTGCTCTTAGAG-3'
	BTO106	EPT1 5' NCR forward primer to confirm EPT1 retintegration	5'-CTGGATTTATATTCAGAATCAT-3'
